# Supplementary material for: Genomic features and its potential implication in bone oligometastatic NSCLC
Source: BMC Pulm Med. 2023 Feb 8;23:59. doi: 10.1186/s12890-023-02354-2 (PMC9906959; doi:10.1186/s12890-023-02354-2)
Supplement: Supplementary file 1 — Additional file 1: Table S1. Gene list of the 1021-gene panel. [file 12890_2023_2354_MOESM1_ESM.xlsx]

## Sheet: Sheet1
Supplementary Table 1. Gene list of the 1021-gene panel
1.1 1778 coding regions selected from 709 genes
ABCA13	ABCB1	ABCC1	ABCC11	ABCC2	ABCG2	ABL2	ACACA	ACIN1	ACTB
ACTG1	ACTG2	ACVR2A	ACVRL1	ADAM29	ADAMTS5	ADCY1	AFF1	AFF2	AFF3
AHNAK	AKAP9	ALB	AMOT	ANGPT1	ANK3	ANKRD11	ANKRD30A	ANKRD30B	APEX1
APOBEC3B	ARAP3	ARFGEF1	ARFGEF2	ARHGAP29	ARHGAP35	ARID4B	ARID5B	ARNT	ASCL4
ASH1L	ASMTL	ASPM	ASTN1	ASXL2	ATIC	ATP11B	ATP12A	ATP1A1	ATP2B3
BAZ2B	BBC3	BBS9	BCAS1	BCL10	BCL11A	BCL11B	BCL2A1	BCL2L11	BCL3
BCL6	BCL9	BCORL1	BCR	BIRC3	BMPR2	BNC2	BPTF	BRD2	BRD3
BRSK1	BRWD1	BTLA	BUB1	C15orf23	C15orf55	C1QA	C1S	C3orf70	C7orf53
C8orf34	CACNA1E	CADM2	CALR	CAMTA1	CASP1	CASQ2	CBLB	CBR1	CBR3
CCDC168	CCNA1	CCNB3	CCT3	CCT5	CCT6B	CD22	CD33	CD5L	CD74
CDA	CDH11	CDH18	CDH23	CDK13	CHD1	CHD1L	CHD4	CHD6	CHD8
CHD9	CHFR	CHI3L1	CHN1	CIITA	CLDN18	CLP1	CLSPN	CLTC	CNOT3
CNOT4	CNTN1	CNTN5	CNTNAP1	CNTNAP5	COL1A1	COL2A1	COL5A1	COL5A2	COL5A3
COPS2	CPS1	CRIPAK	CRLF2	CRNKL1	CRTC1	CSF1	CSF3R	CSMD1	CSMD3
CSNK1A1	CSNK1G3	CTLA4	CTNNA2	CTNND1	CUX1	CXCR4	CYBA	CYP19A1	CYP1A1
CYP1B1	CYP2A13	CYP2C8	CYP2D6	CYP3A4	CYP3A5	DCC	DDX3X	DDX5	DEK
DHX35	DHX9	DIAPH1	DIS3L2	DLC1	DMD	DNAH6	DNAJB1	DNM2	DNMT1
DNMT3B	DOCK2	DOCK7	DPYD	DRGX	DTX1	DUSP22	DYSF	E2F3	EBF1
ECT2L	EED	EEF1A1	EGFL7	EGR3	EIF2AK3	EIF2C3	EIF3A	EIF4A2	EIF4G3
ELAC2	ELF1	ELF3	ELMO1	ELN	EME2	EMID2	EML4	EPC1	EPHA1
EPHA4	EPHA7	EPHB2	EPHB4	EPOR	EPPK1	EPS15	ERBB2IP	ERCC2	ESR2
ETS1	ETV1	ETV5	ETV6	EWSR1	EZR	F8	FAM131B	FAM135B	FAM157B
FAM46C	FAM5C	FAP	FASLG	FAT3	FAT4	FCGR1A	FCGR2A	FCGR2B	FCGR3A
FCRL4	FGF10	FGF12	FGF14	FGF23	FGF6	FLG	FLI1	FLNC	FMN2
FN1	FNDC4	FOXA2	FOXO1	FOXO3	FOXQ1	FRMPD4	FUS	FXR1	FYN
FZD1	G3BP1	G3BP2	GAB2	GABRA6	GATA1	GATA2	GFRAL	GIGYF1	GKN2
GLB1L3	GLI1	GLI2	GLI3	GMPS	GNA13	GNG2	GPC3	GPR124	GPS2
GPX1	GRB7	GSK3B	GSTM5	GSTP1	GUSB	H3F3A	H3F3B	H3F3C	HCLS1
HCN1	HDAC4	HDAC9	HECW1	HEY1	HIST1H1C	HIST1H1D	HIST1H1E	HIST1H2AC	HIST1H2G
HIST1H2AL	HIST1H2AM	HIST1H2BC	HIST1H2BD	HIST1H2BJ	HIST1H2BK	HIST1H2O	HIST1H3B	HIST1H3C	HIST1H3D
HIST1H3F	HIST1H3G	HIST1H3H	HIST1H3I	HIST1H4I	HIST3H3	HLA-A	HLA-B	HLA-C	HLF
HMCN1	HNF1B	HNRPDL	HOXA11	HOXA13	HOXA3	HOXA9	HOXC13	HOXD11	HOXD13
HSD3B1	HSP90AA1	HSP90AB1	HSPA8	HSPD1	HSPH1	ICK	ICOSLG	ID3	IFITM3
IGF1	IGF2	IGF2R	IGLL5	IKZF2	IKZF3	IL10	IL1RAPL1	IL21R	IL6
IL6ST	IMPG1	ING1	INHBA	INPP4A	INPPL1	INSR	IRF4	IRF6	IRS1
ITGB3	ITK	ITSN1	JARID2	KALRN	KAT6A	KAT6B	KCNJ5	KCNQ2	KDM2B
KEL	KIF5B	KLF4	KLHL6	KLK1	KRTAP5-5	L3MBTL1	LAMA2	LATS1	LATS2
LCP1	LEF1	LGALS8	LIFR	LPHN2	LPP	LRP2	LRP4	LRP5	LRP6
LRRC7	LRRK2	LYN	LZTS1	MACF1	MAD1L1	MAGI2	MAML2	MAML3	MAP3K13
MAPK3	MCC	MCM3	MDC1	MECOM	MEF2C	MGA	MIB1	MIOS	MKL1
MLL4	MLLT3	MMP11	MMP2	MN1	MNDA	MNX1	MSH4	MSN	MSR1
MTHFR	MTRR	MUC5B	MYH11	MYH14	MYH9	MYO3A	MYOD1	NAP1L1	NAV3
1.2 A total of 4847 exon regions of 312 genes
ABL1	ACVR1B	AKT1	AKT2	AKT3	ALK	APC	AR	ARAF	ARID1A
ARID1B	ARID2	ASXL1	ATM	ATR	ATRX	AURKA	AURKB	AXIN1	AXIN2
AXL	B2M	BAP1	BARD1	BCL2	BCL2L1	BCOR	BLM	BMPR1A	BRAF
BRCA1	BRCA2	BRD4	BRIP1	BTK	CARD11	CASP8	CBFB	CBL	CCND1
CCND2	CCND3	CCNE1	CD274	CDC73	CDH1	CDK12	CDK4	CDK6	CDK8
CDKN1A	CDKN1B	CDKN2A	CDKN2B	CDKN2C	CEBPA	CHEK1	CHEK2	CIC	CREBBP
CRKL	CSF1R	CTCF	CTNNA1	CTNNB1	CUL3	CYLD	DAXX	DDR1	DDR2
DICER1	DNMT3A	DOT1L	EGFR	EIF1AX	C11orf30	EP300	EPAS1	EPCAM	EPHA2
EPHA3	EPHA5	EPHB1	EPHB6	ERBB2	ERBB3	ERBB4	ERCC1	ERCC3	ERCC4
ERCC5	ERG	ERRFI1	ESR1	EXT1	EXT2	EZH2	FAM123B	FAM175A	FANCA
FANCC	FANCD2	FANCE	FANCF	FANCG	FANCL	FANCM	FAS	FAT1	FAT2
FBXW7	FGF19	FGF3	FGF4	FGFR1	FGFR2	FGFR3	FGFR4	FH	FLCN
FLT1	FLT3	FLT4	FOXA1	FOXL2	FOXP1	FUBP1	GALNT12	GATA3	GNA11
GNAQ	GNAS	GRIN2A	GRM3	HDAC1	HGF	HNF1A	HOXB13	HRAS	IDH1
IDH2	IFNG	IFNGR1	IGF1R	IKBKE	IKZF1	IL7R	INPP4B	IRF2	IRS2
JAK1	JAK2	JAK3	JUN	KDM5A	KDM5C	KDM6A	KDR	KEAP1	KIT
KRAS	LRP1B	MAF	MAP2K1	MAP2K2	MAP2K4	MAP3K1	MAPK1	MAX	MCL1
MDM2	MDM4	MED12	MEF2B	MEN1	MET	MITF	MLH1	MLH3	MLL
MLL2	MLL3	MPL	MRE11A	MS4A1	MSH2	MSH3	MSH6	MST1R	MTOR
MUTYH	MYC	MYCL1	MYCN	MYD88	NBN	NCOR1	NF1	NF2	NFE2L2
NFKBIA	NKX2-1	NOTCH1	NOTCH2	NOTCH3	NPM1	NRAS	NSD1	NTHL1	NTRK1
NTRK2	NTRK3	PALB2	PARK2	PARP1	PAX5	PBRM1	PCK1	PDCD1	PDCD1LG2
PDGFRA	PDGFRB	PDK1	PIK3CA	PIK3CB	PIK3CG	PIK3R1	PIK3R2	PMS1	PMS2
POLD1	POLE	POT1	PPP2R1A	PRDM1	PRKAR1A	PTCH1	PTCH2	PTEN	PTPN11
PTPRD	RAC1	RAD50	RAD51	RAD51B	RAD51C	RAD51D	RAD52	RAD54L	RAF1
RARA	RB1	RBM10	RECQL	RECQL4	RET	RHOA	RICTOR	RINT1	RNF43
ROS1	RPTOR	RUNX1	SDHA	SDHAF2	SDHB	SDHC	SDHD	SERPINB3	SERPINB4
SETD2	SF3B1	SLX4	SMAD2	SMAD3	SMAD4	SMARCA4	SMARCB1	SMO	SOCS1
SOX2	SOX9	SPOP	SRC	STAG2	STAT3	STK11	SUFU	SYK	TBX3
TCF7L2	TERC	TET2	TGFBR2	TMEM127	TMPRSS2	TNFAIP3	TNFRSF14	TOP1	TOP2A
TP53	TSC1	TSC2	TSHR	U2AF1	VEGFA	VHL	WRN	WT1	XPO1
XRCC2	ZMAT3
1.3 The introns, promoters, or fusion breakpoint areas of 38 genes
ALK	BCL2L11	BRAF	BRCA1	BRD4	CD74	EGFR	EML4	ERG	ETV6
EZR	FGFR1	FGFR2	FGFR3	KIF5B	KIT	MAML2	MET	MSH2	MYC
MYCL1	NCOA4	NOTCH2	NTRK1	NTRK2	NTRK3	PDGFRA	RAF1	RET	ROS1
RSPO2	SDC4	SLC34A2	TERT	TFE3	TMPRSS2	TPM3	PMS2
